# Supplementary material for: Genomic Analysis of the Rare Slightly Halophilic Myxobacterium “Paraliomyxa miuraensis” SMH-27-4, the Producer of the Antibiotic Miuraenamide A
Source: Microorganisms. 2023 Feb 1;11(2):371. doi: 10.3390/microorganisms11020371 (PMC9960870; doi:10.3390/microorganisms11020371)
Supplement: Supplementary file 1 [file microorganisms-11-00371-s001.zip]

Archive with 1 entries (1 files):
- microorganisms-2034915-supplementary.pdf
